# Supplementary material for: Comprehensive Analysis of Different Subtypes of Oxylipins to Determine a LC–MS/MS Approach in Clinical Research
Source: Metabolites. 2025 Dec 22;16(1):4. doi: 10.3390/metabo16010004 (PMC12843908; doi:10.3390/metabo16010004)
Supplement: Supplementary file 1 [file metabolites-16-00004-s001.zip]

Archive with 1 entries (1 files):
- metabolites-4057791-supplementary.pdf
